# Supplementary material for: Microplastic Contamination and Ecological Status of Freshwater Ecosystems: A Case Study in Two Northern Portuguese Rivers
Source: Int J Environ Res Public Health. 2022 Nov 30;19(23):15956. doi: 10.3390/ijerph192315956 (PMC9735593; doi:10.3390/ijerph192315956)
Supplement: Supplementary file 1 [file ijerph-19-15956-s001.zip]

Archive with 1 entries (1 files):
- ijerph-2015468-supplementary.pdf
